# Supplementary material for: Droplet Sizes Emitted from Demonstration Electric Toothbrushes
Source: Int J Environ Res Public Health. 2021 Feb 26;18(5):2320. doi: 10.3390/ijerph18052320 (PMC7956750; doi:10.3390/ijerph18052320)
Supplement: Supplementary file 1 [file ijerph-18-02320-s001.zip]

Archive with 3 entries (3 files):
- 2020_10_02_Sonos_water_droplet_formation_3000fps.mp4
- 2020_10_03_Sonos_water_droplet_formation_3000fps_side_view.mp4
- Supplementary Table 1 DustTrak Data .xlsx
