# Supplementary material for: Droplet Sizes Emitted from Demonstration Electric Toothbrushes
Source: Int J Environ Res Public Health. 2021 Feb 26;18(5):2320. doi: 10.3390/ijerph18052320 (PMC7956750; doi:10.3390/ijerph18052320)
Supplement: Supplementary file 1 [file ijerph-18-02320-s001.zip › Supplementary Table 1 DustTrak Data .xlsx]

## Sheet: DustTrak 
	049	051	053	054	055	056	057
	water	glycerin	slurry and aerosol reference	Pulsonic	2 min brushing (E)	2 min brushing (J)
placement	mannequin	mannequin	mannequin	mannequin	operator	operator
Elapsed Time	AEROSOL	AEROSOL	AEROSOL	AEROSOL	AEROSOL	AEROSOL	AEROSOL
seconds	mg/m^3	mg/m^3	mg/m^3	mg/m^3	mg/m^3	mg/m^3	mg/m^3
time [s]	water	glycerin	slurry and aerosol reference	Pulsonic	2 min brushing (E)	2 min brushing (J)
1	0.017	0.018	0.02	0.027	0.031	0.028	0.03
2	0.017	0.02	0.018	0.027	0.029	0.028	0.031
3	0.016	0.018	0.019	0.028	0.031	0.031	0.031
4	0.017	0.019	0.021	0.027	0.028	0.032	0.029
5	0.017	0.022	0.019	0.026	0.027	0.028	0.029
6	0.017	0.017	0.021	0.028	0.031	0.026	0.03
7	0.017	0.02	0.019	0.026	0.035	0.025	0.031
8	0.016	0.02	0.021	0.025	0.039	0.025	0.03
9	0.017	0.02	0.021	0.026	0.037	0.025	0.029
10	0.018	0.018	0.018	0.028	0.028	0.029	0.031
11	0.017	0.019	0.02	0.028	0.029	0.029	0.032
12	0.03	0.018	0.021	0.027	0.028	0.029	0.029
13	0.035	0.02	0.019	0.032	0.027	0.03	0.029
14	0.016	0.02	0.019	0.036	0.027	0.037	0.029
15	0.015	0.018	0.02	0.028	0.028	0.038	0.03
16	0.015	0.023	0.019	0.026	0.031	0.032	0.029
17	0.017	0.02	0.019	0.026	0.029	0.033	0.028
18	0.019	0.02	0.019	0.026	0.028	0.031	0.03
19	0.018	0.02	0.02	0.026	0.029	0.026	0.03
20	0.018	0.018	0.022	0.027	0.032	0.027	0.027
21	0.018	0.018	0.02	0.03	0.032	0.028	0.03
22	0.018	0.016	0.02	0.032	0.027	0.029	0.03
23	0.017	0.017	0.021	0.03	0.027	0.028	0.029
24	0.016	0.018	0.019	0.027	0.028	0.032	0.03
25	0.017	0.018	0.021	0.026	0.039	0.035	0.03
26	0.019	0.017	0.025	0.026	0.061	0.034	0.031
27	0.025	0.018	0.019	0.029	0.027	0.034	0.03
28	0.028	0.018	0.02	0.028	0.027	0.028	0.031
29	0.04	0.017	0.018	0.027	0.028	0.027	0.031
30	0.032	0.017	0.018	0.025	0.026	0.028	0.028
31	0.032	0.025	0.021	0.026	0.028	0.027	0.029
32	0.033	0.019	0.021	0.029	0.034	0.027	0.029
33	0.047	0.018	0.021	0.031	0.035	0.029	0.031
34	0.036	0.019	0.023	0.027	0.032	0.029	0.043
35	0.037	0.019	0.026	0.026	0.031	0.032	0.072
36	0.037	0.019	0.02	0.028	0.027	0.035	0.036
37	0.048	0.019	0.018	0.032	0.028	0.025	0.052
38	0.048	0.018	0.02	0.034	0.027	0.029	0.095
39	0.047	0.018	0.022	0.026	0.027	0.031	0.121
40	0.029	0.019	0.024	0.026	0.028	0.026	0.115
41	0.022	0.022	0.023	0.03	0.029	0.027	0.104
42	0.023	0.018	0.026	0.025	0.028	0.027	0.075
43	0.018	0.018	0.024	0.026	0.027	0.027	0.047
44	0.018	0.019	0.023	0.025	0.03	0.029	0.045
45	0.02	0.017	0.021	0.027	0.041	0.029	0.037
46	0.024	0.017	0.022	0.031	0.042	0.03	0.038
47	0.025	0.022	0.024	0.03	0.028	0.029	0.041
48	0.018	0.024	0.021	0.025	0.029	0.028	0.039
49	0.02	0.022	0.035	0.025	0.027	0.03	0.041
50	0.019	0.019	0.068	0.025	0.026	0.031	0.04
51	0.02	0.019	0.071	0.027	0.028	0.035	0.04
52	0.019	0.024	0.049	0.028	0.029	0.036	0.043
53	0.018	0.024	0.024	0.027	0.028	0.034	0.042
54	0.018	0.019	0.022	0.033	0.027	0.035	0.04
55	0.018		0.033	0.036	0.027	0.027	0.039
56	0.019		0.036	0.031	0.027	0.029	0.035
57	0.018		0.022	0.031	0.026	0.03	0.038
58	0.022		0.03	0.027	0.028	0.03	0.038
59	0.024		0.038	0.031	0.028	0.027	0.042
60	0.019		0.019	0.031	0.027	0.03	0.041
61	0.016		0.021	0.031	0.026	0.034	0.042
62	0.016		0.022	0.029	0.03	0.036	0.041
63			0.02	0.025	0.032	0.033	0.035
64			0.02	0.04	0.031	0.029	0.033
65			0.022	0.041	0.033	0.028	0.034
66			0.021	0.027	0.031	0.028	0.038
67			0.021	0.028	0.029	0.032	0.035
68			0.02	0.03	0.028	0.029	0.032
69			0.02	0.028	0.026	0.032	0.033
70			0.021	0.026	0.028	0.03	0.057
71			0.022	0.027	0.034	0.029	0.062
72			0.023	0.027	0.027	0.028	0.034
73			0.02	0.027	0.027	0.03	0.032
74			0.02	0.028	0.028	0.029	0.032
75			0.02	0.026	0.029	0.033	0.031
76			0.02	0.029	0.026	0.027	0.037
77			0.02	0.029	0.028	0.027	0.039
78			0.02	0.028	0.028	0.028	0.03
79			0.02	0.029	0.031	0.029	0.03
80			0.02	0.025	0.035	0.027	0.034
81			0.022	0.026	0.027	0.029	0.043
82			0.02	0.027	0.034	0.028	0.762
83			0.021	0.028	0.03	0.028	1.46
84			0.024	0.026	0.028	0.029	0.754
85			0.037	0.028	0.027	0.029	0.206
86			0.143	0.029	0.029	0.029	0.198
87			0.097	0.03	0.029	0.029	0.139
88			0.061	0.035	0.028	0.028	0.069
89			0.245	0.03	0.028	0.028	0.059
90			0.543	0.028	0.027	0.031	0.056
91			0.431	0.032	0.027	0.033	0.046
92			0.883	0.038	0.027	0.037	0.043
93			1.16	0.028	0.026	0.028	0.045
94			0.118		0.03	0.029	0.038
95			0.024		0.029	0.031	0.035
96			0.026		0.027	0.03	0.031
97			0.026		0.027	0.029	0.031
98			0.024		0.027	0.029	0.031
99			0.021		0.027	0.027	0.031
100			0.022		0.028	0.03	0.03
101					0.029	0.031	0.029
102					0.029	0.031	0.029
103					0.029	0.033	0.028
104					0.028	0.035	0.029
105					0.03	0.038	0.031
106					0.032	0.035	0.031
107					0.032	0.032
108					0.029	0.031
109					0.03	0.029
110					0.031	0.032
111					0.029	0.033
112					0.029	0.033
113					0.027	0.029
114					0.032	0.03
115					0.035	0.032
116					0.028	0.031
117					0.027	0.034
118					0.029	0.034
119					0.03	0.029
120					0.027	0.03
121					0.032	0.031
122					0.031	0.029
123					0.028	0.03
124					0.028	0.029
125					0.035	0.029
126					0.035	0.033
127					0.028	0.035
128					0.029	0.035
129					0.034	0.029
130					0.043	0.028
131					0.041	0.029
132					0.029	0.029
133					0.029	0.03
134					0.029	0.035
135					0.03	0.028
136					0.052	0.029
137					0.059	0.029
138					0.035	0.03
139					0.031	0.03
140					0.027	0.033
141					0.028	0.033
142					0.028	0.029
143					0.029	0.028
144					0.055	0.034
145					0.062	0.039
146					0.026	0.031
147					0.027	0.032
148					0.027	0.031
149					0.029	0.031
150					0.029	0.043
151					0.03	0.044
152					0.029	0.03
153					0.028	0.03
154					0.137	0.033
155					0.174	0.107
156					0.099	0.143
157					0.192	0.296
158					0.244	0.312
159					0.167	0.298
160					0.06	0.295
161					0.054	0.228
162					0.044	0.322
163					0.032	0.24
164					0.029	0.088
165					0.032	0.047
166					0.034	0.045
167					0.037	0.041
168					0.038	0.035
169					0.031	0.035
170					0.031	0.032
171					0.029	0.036
172					0.029	0.031
173					0.029	0.036
174					0.027	0.036
175					0.03	0.034
176					0.029	0.034
177					0.031	0.035
178						0.037
179						0.043
180						0.044
